# Supplementary material for: Non-Conventional Peptide Self-Assembly into a Conductive Supramolecular Rope
Source: Nanomaterials (Basel). 2023 Jan 13;13(2):333. doi: 10.3390/nano13020333 (PMC9867255; doi:10.3390/nano13020333)
Supplement: Supplementary file 1 [file nanomaterials-13-00333-s001.zip]

Archive with 1 entries (1 files):
- nanomaterials-2150265-supplementary.pdf
